# Supplementary material for: Biofilm-Induced Antibiotic Resistance in Clinical Acinetobacter baumannii Isolates
Source: Antibiotics (Basel). 2020 Nov 17;9(11):817. doi: 10.3390/antibiotics9110817 (PMC7698371; doi:10.3390/antibiotics9110817)
Supplement: Supplementary file 1 [file antibiotics-09-00817-s001.zip]

Archive with 2 entries (2 files):
- Supplementary files/Figure S1.pdf
- Supplementary files/Table S1.pdf
